# Supplementary material for: Chromosome-Wide Characterization of Intragenic Crossover in Shiitake Mushroom, Lentinula edodes
Source: J Fungi (Basel). 2021 Dec 15;7(12):1076. doi: 10.3390/jof7121076 (PMC8704546; doi:10.3390/jof7121076)
Supplement: Supplementary file 1 [file jof-07-01076-s001.zip]

Archive with 3 entries (3 files):
- Supplementary Figures.pdf
- Supplementary File S1.findCrossover.py
- Supplementary Tables.xlsx
